# Supplementary material for: Adjuvant Transarterial Chemoembolization Following Curative-Intent Hepatectomy Versus Hepatectomy Alone for Hepatocellular Carcinoma: A Systematic Review and Meta-Analysis of Randomized Controlled Trials
Source: Cancers (Basel). 2021 Jun 15;13(12):2984. doi: 10.3390/cancers13122984 (PMC8232114; doi:10.3390/cancers13122984)
Supplement: Supplementary file 1 [file cancers-13-02984-s001.zip]

Archive with 1 entries (1 files):
- cancers-1244688-supplementary.pdf
